# Supplementary material for: Multifunctional Three-Dimensional Printed Copper Loaded Calcium Phosphate Scaffolds for Bone Regeneration
Source: Pharmaceuticals (Basel). 2023 Feb 25;16(3):352. doi: 10.3390/ph16030352 (PMC10052742; doi:10.3390/ph16030352)
Supplement: Supplementary file 1 [file pharmaceuticals-16-00352-s001.zip]

Archive with 1 entries (1 files):
- pharmaceuticals-2165067-supplementary.pdf
